# Supplementary material for: Etiological Work-Up for Adults with Bronchiectasis: A Predictive Diagnostic Score for Primary Ciliary Dyskinesia and Cystic Fibrosis
Source: J Clin Med. 2021 Aug 6;10(16):3478. doi: 10.3390/jcm10163478 (PMC8397090; doi:10.3390/jcm10163478)
Supplement: Supplementary file 1 [file jcm-10-03478-s001.zip]

Archive with 1 entries (1 files):
- jcm-1312994-supplementary.pdf
